# Supplementary material for: Molecular Cloning and Functional Characterization of a Novel (Iso)flavone 4′,7-O-diglucoside Glucosyltransferase from Pueraria lobata
Source: Front Plant Sci. 2016 Mar 31;7:387. doi: 10.3389/fpls.2016.00387 (PMC4814453; doi:10.3389/fpls.2016.00387)
Supplement: Supplementary file 1 [file Data_Sheet_1.XLSX]

## Sheet: Sheet1
	Supplementary Table 1 The concentration of substrates and incubation time in the in virto assays of PlUGT2.
	(iso)flavonoid acceptors	Conentration (μM)	Incubation time (min)
	Genistin	100	60
	Daidzin	100	60
	Purearin	100	60
	Neoliquiritin	100	60
	Sophoricoside	100	60
	Formononetin	250	10
	Liquiritin	100	60
	Genistein	250	10
	Daidzein	250	10
	Naringenin	250	30
	Liquiritigenin	250	30
	3',4',7-trihydroxyisoflavone	250	10
