# Supplementary material for: Molecular Cloning and Functional Characterization of a Novel (Iso)flavone 4′,7-O-diglucoside Glucosyltransferase from Pueraria lobata
Source: Front Plant Sci. 2016 Mar 31;7:387. doi: 10.3389/fpls.2016.00387 (PMC4814453; doi:10.3389/fpls.2016.00387)
Supplement: Supplementary file 2 [file Data_Sheet_2.XLSX]

## Sheet: Sheet1
	Supplementary Table 2. Primers used in this study.
	Primer name	Sequence (5'-3')	Description
	PlUGT2-F	CAGTGGATCCATGAAAGACACCATTGTTCT	Expression of recombinant PlUGT2 in E.coli
	PlUGT2-R	CAGTGAATTCTCAACTCTCTTTCCATAAC
	qPlUGT2-F	CTCCACTCTCGCTTTACT	qRT-PCR analysis
	qPlUGT2-R	ATGGTTTCCGCTATCTTA
	Actin-F	GGGGTGATGGTTGGGATG	Reference control for qRT-PCR analysis
	Actin-R	CGGTGAGAAGAACAGGGT
